# Supplementary material for: Neurotensin and its receptors mediate neuroendocrine transdifferentiation in prostate cancer
Source: Oncogene. 2019 Feb 15;38(24):4875–84. doi: 10.1038/s41388-019-0750-5 (PMC6756221; doi:10.1038/s41388-019-0750-5)
Supplement: Supplementary file 1 — Supplementary Information. [file 41388_2019_750_MOESM1_ESM.xlsx]

## Sheet: Sheet1
Name		Sequence
For human genes
APLP1		HQP009108
ATP1A3		HQP011806
BEX1		HQP014781
C1QL1		HQP001007
CABP7		HQP004118
CEL		HQP000679
CHGA		HQP001309
CHGB		HQP001322
CRMP1		HQP002992
DPYSL5		HQP015212
GPRIN1		HQP001692
HCN2		HQP016388
KCNA4		HQP009869
KCNH3		HQP006085
KCNH6		HQP019824
KLK1		HQP010100
KRT18		HQP010197
KRT8		HQP010145
NFASC		HQP005771
NKX3.1		HQP011845
NTS		HQP011956
ONECUT2		HQP022814
SCG2		HQP018805
SCG3		HQP008422
SCGN		HQP000713
SIX1		HQP017262
SPRR1A		HQP017677
SYP		HQP017850
TUBB2B		HQP009509
VGF		HQP018484
ZIC2		HQP018596
GAPDH	F	TTGATGGCAACAATCTCCAC
	R	CGTCCCGTAGACAAAATGGT
NSE	F	TAACTTCCGTAATCCCAGTGT
	R	AAGAGGTCAGGTAAGCCAA
CgA	F	CGGCAGCATCCAGTTCTCA
	R	AGCCCCTGTCTTTCCATTCA
AHNAK	F	ATGCTCCAGGGCTCAACCT
	R	GGTGCCCCAACGTTAAGCTT
ACLY	F	TCGGCCAAGGCAATTTCAGAG
	R	CGAGCATACTTGAACCGATTCT
TP53INP1	F	TGAACACATTTGCCTTGTGAA
	R	GGCAAAGTGCTGTGCTGTT
FKBP5	F	CAGATCTCCATGTGCCAGAA
	R	CTTGCCCATTGCTTTATTGG
BAT2D1	F	AGTCAGGCCAGAGCACAAAAG
	R	TACGCCGTGAAATACCGACTT
PRKACB	F	CCATGCACGGTTCTATGCAG
	R	GTCTGTGACCTGGATATAGCCTT
SNTB2	F	GGACTCTGGTTCGCCAAAACA
	R	GTATCTTTGCAGCGTAGGATCAA
PIM1	F	GCCATCAAACACGTGGAGAA
	R	GCCTAATGACGCCGGAGAAA
NF1	F	CACCTTTGTTTGGAATAT
	R	TTCAATACCTGCCCAAGG
ASCL1	F	TCCCCCAACTACTCCAACGAC
	R	CCCTCCCAACGCCACTG
PSA	F	GGTGACCAAGTTCATGCTGTG
	R	GTGTCCTTGATCCACTTCCG
For mouse genes
NTS		MQP033327
NSE		MQP030853
β-actin	F	CACGATGGAGGGGCCGGACTCATC
	R	TAAAGACCTCTATGCCAACACAGT
CgA	F	TTCAAGGCCAGACTGCTGC
	R	AATAGTCAGGAGTTCTCGGC
