# Supplementary material for: Neurotensin and its receptors mediate neuroendocrine transdifferentiation in prostate cancer
Source: Oncogene. 2019 Feb 15;38(24):4875–84. doi: 10.1038/s41388-019-0750-5 (PMC6756221; doi:10.1038/s41388-019-0750-5)
Supplement: Supplementary file 2 — Supplementary Information. [file 41388_2019_750_MOESM2_ESM.xls]

## Sheet: Table S1
Table S2, related to Figure S1B
List of genes differentially expressed in LNCaP xenograft (CRLX vs. Ctrl)
Ratio=CRLX/Ctrl
Signature defined as fold change≥2, FDR<0.05，n≥3
Upregulated genes in CRLX					Downregulated genes in CRLX
Probe Set ID	Gene Symbol	Fold Change	FDR		Probe Set ID	Gene Symbol	Fold Change	FDR
230204_at	HAPLN1	7.62976	0.015486		228782_at	SCGB3A2	0.0160072	0.00916493
207935_s_at	KRT13	6.42123	0.00277329		217564_s_at	CPS1	0.0181688	0.00916493
202766_s_at	FBN1	5.45867	0.00642213		204920_at	CPS1	0.0342069	0.000639315
212224_at	ALDH1A1	5.21447	0.0395145		219795_at	SLC6A14	0.0725474	0.0136083
206291_at	NTS	5.10301	0.00481985		205051_s_at	KIT	0.0798811	0.017511
232060_at	ROR1	4.88655	0.00277329		203824_at	TSPAN8	0.0932702	0.0136083
241773_at	---	4.73359	0.0135207		218541_s_at	C8orf4	0.0996584	0.017511
214953_s_at	APP	4.71469	0.0088841		224997_x_at	H19	0.101528	0.00272389
224576_at	ERGIC1	4.68242	0.00642213		224646_x_at	H19	0.120987	0.0205294
203535_at	S100A9	4.6396	0		219434_at	TREM1	0.123127	0.011045
239143_x_at	RNF138	4.58297	0.0237997		205552_s_at	OAS1	0.145136	0.0205294
227949_at	PHACTR3	4.56413	0		203028_s_at	CYBA	0.149671	0.00124567
204560_at	FKBP5	4.46822	0.00277329		1558034_s_at	CP	0.154824	0.0039923
244247_at	---	4.43681	0.0594911		212236_x_at	KRT17	0.159306	0.00088841
203276_at	LMNB1	4.35364	0		231148_at	IGFL2	0.159456	0.0039923
1554036_at	ZBTB24	4.3531	0.0272389		211548_s_at	HPGD	0.159968	0.000639315
200612_s_at	AP2B1	4.31232	0.0124567		227985_at	227985_at	0.168019	0.00159204
227312_at	SNTB2	4.25823	0.00359378		228582_x_at	228582_x_at	0.178556	0.00135207
225372_at	C10orf54	3.90164	0.00277329		218872_at	TESC	0.197155	0.00088841
1555136_at	FGD6	3.84886	0		230333_at	230333_at	0.200479	0.011045
238736_at	REV3L	3.84553	0		202411_at	IFI27	0.207433	0.00916493
1558111_at	MBNL1	3.81467	0.00277329		202869_at	OAS1	0.213427	0.00748218
209505_at	NR2F1	3.80875	0.00277329		214022_s_at	IFITM1	0.21353	0.0039923
238520_at	TRERF1	3.77491	0		203914_x_at	HPGD	0.214423	0.0136083
1558757_at	---	3.76844	0.0187606		202833_s_at	SERPINA1	0.220671	0.00272389
1554878_a_at	ABCD3	3.7668	0.00429728		218638_s_at	SPON2	0.232274	0.015486
203543_s_at	KLF9	3.76384	0.00429728		204712_at	WIF1	0.235685	0.0136083
226762_at	PURB	3.76244	0.00642213		209173_at	AGR2	0.242512	0.015486
206029_at	ANKRD1	3.76188	0.011045		216565_x_at	216565_x_at	0.24309	0.00124567
235086_at	THBS1	3.75429	0.0159204		212143_s_at	IGFBP3	0.251388	0.00916493
1553613_s_at	FOXC1	3.74059	0		210095_s_at	IGFBP3	0.251574	0.00509351
225762_x_at	LOC284801	3.71606	0.0135207		207214_at	SPINK4	0.255403	0.000639315
213263_s_at	PCBP2	3.70749	0.00429728		227510_x_at	MALAT1	0.261988	0.00124567
1555912_at	ST7OT1	3.69448	0.00277329		227194_at	FAM3B	0.263363	0.011045
1554251_at	HP1BP3	3.66774	0.00277329		222847_s_at	EGLN3	0.267327	0.011045
202254_at	SIPA1L1	3.62816	0		215193_x_at	HLA-DRB1 /// HLA-DRB3 /// HLA-DRB4	0.286409	0.011045
213240_s_at	KRT4	3.61189	0.00429728		209732_at	CLEC2B	0.299393	0.00339088
202552_s_at	CRIM1	3.60451	0.0159204		229242_at	229242_at	0.305404	0.00088841
219825_at	CYP26B1	3.6003	0.00642213		229128_s_at	229128_s_at	0.308508	0.015486
225954_s_at	MIDN	3.58352	0.00277329		222853_at	FLRT3	0.317034	0.002308
203680_at	PRKAR2B	3.58208	0.0187606		201631_s_at	IER3	0.317211	0.0205294
243023_at	---	3.54541	0.00429728		227253_at	CP	0.319725	0.0136083
222484_s_at	CXCL14	3.54026	0.0088841		201601_x_at	IFITM1	0.319977	0.0136083
225767_at	LOC284801	3.47675	0.00429728		209312_x_at	HLA-DRB1 /// HLA-DRB4 /// HLA-DRB5	0.321756	0.015486
229907_at	---	3.44769	0.0124567		202748_at	GBP2	0.322806	0.015486
225373_at	C10orf54	3.40905	0		205157_s_at	KRT17	0.326019	0.00187606
209334_s_at	PSMD9	3.40116	0.0124567		204670_x_at	HLA-DRB1 /// HLA-DRB4	0.33035	0.00159204
229956_at	NR2C1	3.39609	0.00359378		224566_at	NCRNA00084	0.338473	0.00088841
201787_at	FBLN1 /// LOC100133843	3.39226	0.00642213		204437_s_at	FOLR1	0.340699	0.00339088
209101_at	CTGF	3.38231	0		236180_at	236180_at	0.354992	0.017511
243740_at	---	3.37865	0		216238_s_at	FGB	0.355131	0.00916493
236656_s_at	LOC100130506	3.37763	0.00359378		202489_s_at	FXYD3	0.359364	0.00124567
219681_s_at	RAB11FIP1	3.34479	0.00429728		221291_at	ULBP2	0.359868	0.00272389
222309_at	C6orf62	3.33159	0.00642213		206239_s_at	SPINK1	0.360342	0.000639315
202759_s_at	AKAP2 /// PALM2 /// PALM2-AKAP2	3.28508	0.0187606		202859_x_at	IL8	0.360578	0.00748218
235392_at	IRS1	3.27855	0		214433_s_at	SELENBP1	0.364355	0.00339088
224823_at	MYLK	3.26842	0.00551134		1555564_a_at	CFI	0.376744	0.00594911
239105_at	---	3.23861	0.0448218		210136_at	MBP	0.385217	0.00088841
208931_s_at	ILF3	3.22827	0.00277329		203394_s_at	HES1	0.387595	0.0205294
224856_at	FKBP5	3.21034	0.00277329		218322_s_at	ACSL5	0.388217	0.0136083
202765_s_at	FBN1	3.18295	0.00429728		202086_at	MX1	0.393113	0.011045
1556121_at	NAP1L1	3.17815	0		205671_s_at	HLA-DOB	0.403728	0.0136083
1556361_s_at	ANKRD13C	3.17509	0.00277329		201315_x_at	IFITM2	0.404237	0.0136083
211986_at	AHNAK	3.17445	0.0409351		232602_at	WFDC3	0.407133	0.0039923
202551_s_at	CRIM1	3.17382	0.00277329		239339_at	---	0.407704	0.0136083
242960_at	EPC2	3.16661	0.00551134		233908_x_at	---	0.409921	0.0205294
238005_s_at	SIN3A	3.15847	0.00359378		1569003_at	TMEM49	0.413007	0.015486
214880_x_at	CALD1	3.14532	0.00551134		227556_at	NME7	0.413445	0.00339088
238666_at	---	3.14294	0.0187606		209114_at	TSPAN1	0.414952	0.0205294
201540_at	FHL1	3.13033	0.00277329		226226_at	TMEM45B	0.42255	0.00916493
210631_at	NF1	3.11189	0.00551134		213988_s_at	SAT1	0.428726	0.0205294
221584_s_at	KCNMA1	3.09637	0		204867_at	GCHFR	0.433791	0.0136083
213983_s_at	PDS5A	3.07439	0.00277329		219250_s_at	FLRT3	0.438824	0.015486
226419_s_at	FLJ44342	3.06432	0.00551134		205483_s_at	ISG15	0.438921	0.00916493
216268_s_at	JAG1	3.04852	0.00359378		211600_at	PTPRO	0.444328	0.017511
235033_at	NPEPL1	3.04074	0.02308		209882_at	RIT1	0.448459	0.017511
210567_s_at	SKP2	3.02961	0.039923		206385_s_at	ANK3	0.453175	0.017511
235890_at	---	3.01087	0.00551134		215446_s_at	LOX	0.453399	0.011045
220576_at	PGAP1	3.00543	0.02308		203800_s_at	MRPS14	0.454222	0.00339088
240463_at	---	3.00078	0.00277329		227260_at	ANKRD10	0.460415	0.017511
200600_at	MSN	2.99751	0.0187606		230518_at	MPZL2	0.462673	0.0205294
1554522_at	CNNM2	2.99097	0.00359378		224917_at	MIR21	0.46314	0.000642213
204364_s_at	REEP1	2.9843	0.0124567		204698_at	ISG20	0.463282	0
238332_at	ANKRD29	2.96182	0.0187606		200648_s_at	GLUL	0.464599	0.0205294
228737_at	TOX2	2.95465	0.00642213		211574_s_at	CD46	0.465259	0.00748218
212339_at	EPB41L1	2.95088	0.0088841		218866_s_at	POLR3K	0.466283	0.015486
233976_at	---	2.93125	0.0124567		206782_s_at	DNAJC4	0.466642	0.00124567
235333_at	B4GALT6	2.91154	0		204595_s_at	STC1	0.472852	0.015486
226694_at	AKAP2 /// PALM2 /// PALM2-AKAP2	2.91041	0.00277329		211506_s_at	IL8	0.474311	0.002308
236196_at	---	2.90897	0.00359378		235272_at	SBSN	0.482765	0.017511
222717_at	SDPR	2.90501	0.00359378		224797_at	ARRDC3	0.484952	0.00135207
206355_at	GNAL	2.90185	0.00429728		214257_s_at	214257_s_at	0.488032	0.00916493
201627_s_at	INSIG1	2.90148	0.0088841		225626_at	PAG1	0.489535	0.015486
244787_at	---	2.89836	0.00359378		212093_s_at	MTUS1	0.493017	0.000639315
229092_at	NR2F2	2.87557	0.00277329		236780_at	236780_at	0.496678	0.015486
1556063_s_at	RPP30	2.87403	0.00429728
32541_at	PPP3CC	2.86491	0.0124567
212122_at	RHOQ	2.86115	0
209291_at	ID4	2.85446	0.00277329
219034_at	PARP16	2.8396	0.00359378
235004_at	RBM24	2.81532	0.0088841
209218_at	SQLE	2.81017	0.0124567
236657_at	LOC100130506	2.79622	0.00551134
229892_at	EP400NL	2.79463	0.00359378
241436_at	SCNN1G	2.79076	0
229551_x_at	ZNF367	2.78977	0.00359378
228033_at	E2F7	2.78829	0.0159204
204376_at	VPRBP	2.786	0.00277329
226732_at	RBM33	2.77969	0.00359378
204063_s_at	ULK2	2.7737	0.00277329
202230_s_at	CHERP	2.77147	0
235521_at	HOXA3	2.76562	0.02308
1554549_a_at	WDR20	2.75636	0.0187606
1554264_at	CKAP2	2.75339	0.00359378
202861_at	PER1	2.74656	0
239253_at	---	2.73976	0.00277329
236471_at	NFE2L3	2.7362	0.00551134
219094_at	ARMC8	2.73043	0.0124567
202817_s_at	SS18	2.72254	0.00642213
223566_s_at	BCOR	2.71715	0.00359378
219208_at	FBXO11	2.71432	0.00551134
206907_at	TNFSF9	2.70336	0.00551134
224725_at	MIB1	2.69389	0.00551134
212020_s_at	MKI67	2.6928	0.00359378
238733_at	---	2.68853	0.00642213
239823_at	---	2.68219	0.00359378
229492_at	VANGL1	2.6784	0.00359378
202994_s_at	FBLN1	2.67692	0.0124567
201581_at	TMX4	2.67356	0.0187606
229129_at	---	2.66869	0
238803_at	HECTD2	2.65606	0.00359378
218002_s_at	CXCL14	2.649	0.00359378
224583_at	COTL1	2.64851	0.00277329
201617_x_at	CALD1	2.64603	0.00429728
226875_at	DOCK11	2.6437	0.0088841
1558699_a_at	HERPUD2	2.61525	0.00359378
212445_s_at	NEDD4L	2.61211	0.00429728
240013_at	---	2.60193	0
225160_x_at	MDM2	2.59854	0.00359378
243606_at	FAM55C	2.59694	0.00551134
203444_s_at	MTA2	2.59153	0.00277329
212277_at	MTMR4	2.59133	0.00642213
201790_s_at	DHCR7	2.59027	0.00277329
220822_at	---	2.58975	0.00277329
206632_s_at	APOBEC3B	2.57655	0.0124567
233903_s_at	SGEF	2.57326	0.00277329
242051_at	---	2.56939	0
235427_at	---	2.56583	0.0135207
201545_s_at	PABPN1	2.56118	0.0124567
218677_at	S100A14	2.54755	0.0124567
236924_at	GLMN	2.546	0.0135207
205805_s_at	ROR1	2.54545	0.0088841
221480_at	HNRNPD	2.54025	0.00277329
229575_at	---	2.53063	0.0088841
242362_at	---	2.52895	0.0124567
242481_at	---	2.52803	0.00551134
225912_at	TP53INP1	2.5234	0.00359378
238545_at	BRD7	2.51889	0.00359378
241924_at	---	2.51634	0.00642213
236907_at	---	2.51564	0.00277329
211137_s_at	ATP2C1	2.50765	0.0088841
225664_at	COL12A1	2.50717	0.00551134
227696_at	EXOSC6	2.50285	0.0124567
228284_at	TLE1	2.50157	0.00429728
229711_s_at	MDM2	2.49203	0.0088841
232149_s_at	NSMAF	2.49198	0.0159204
210002_at	GATA6	2.48863	0.00277329
205771_s_at	AKAP7	2.48693	0.00551134
202236_s_at	SLC16A1	2.48675	0.00277329
202580_x_at	FOXM1	2.48548	0.00277329
202555_s_at	MYLK	2.48121	0.00359378
211340_s_at	MCAM	2.47821	0.0135207
212824_at	FUBP3	2.4729	0.00277329
237388_at	GLMN	2.47273	0
1554026_a_at	MYO10	2.47202	0.00551134
241696_at	CNTLN	2.4571	0.0088841
1554794_a_at	UBE3C	2.45467	0.00551134
203989_x_at	F2R	2.45282	0.0124567
229193_at	---	2.45117	0.00277329
212711_at	CAMSAP1	2.45012	0.0124567
219688_at	BBS7	2.44662	0.00551134
229305_at	MLF1IP	2.44262	0.00277329
236462_at	---	2.43742	0.0088841
212862_at	CDS2	2.4371	0.00359378
231015_at	KLF15	2.42822	0.00551134
228754_at	SLC6A6	2.42739	0.00277329
210299_s_at	FHL1	2.42697	0.0124567
202203_s_at	AMFR	2.42435	0.00277329
236703_at	NT5C2	2.42249	0.00277329
242979_at	IRS1	2.4215	0.00551134
227718_at	PURB	2.42042	0.00429728
212993_at	NACC2	2.42022	0.0135207
227197_at	SGEF	2.41809	0.00551134
219628_at	ZMAT3	2.41788	0.00277329
218613_at	PSD3	2.4151	0.00429728
242434_at	---	2.41181	0.00359378
225525_at	CTA-221G9.4	2.40881	0.00551134
244320_at	NHLRC2	2.4081	0.00551134
235836_at	MXRA7	2.40072	0.0124567
226249_at	SNX30	2.39921	0.00429728
232098_at	DST	2.39641	0.0159204
212549_at	STAT5B	2.39392	0.0135207
225078_at	EMP2	2.38981	0.0159204
213118_at	UHRF1BP1L	2.38932	0
226037_s_at	TAF9B	2.38739	0.00277329
238012_at	DPP7	2.38618	0.0088841
239668_at	---	2.38579	0.0088841
227221_at	---	2.38402	0.00551134
235119_at	TAF3	2.38374	0.0124567
225980_at	C14orf43	2.38286	0.0124567
205756_s_at	F8	2.37933	0.00277329
220137_at	FLJ20674	2.37899	0.00359378
214052_x_at	BAT2D1	2.37281	0.0159204
235846_at	---	2.36683	0.00277329
224368_s_at	NDRG3	2.36336	0.00277329
205355_at	ACADSB	2.36301	0.0135207
212233_at	MAP1B	2.36296	0.0187606
219330_at	VANGL1	2.35846	0
236016_at	---	2.35796	0.00277329
238633_at	EPC1	2.35611	0.00642213
213225_at	PPM1B	2.3559	0.00551134
201356_at	SF3A1	2.35501	0.0159204
202686_s_at	AXL	2.34833	0.00277329
232709_at	---	2.3474	0.00642213
213264_at	PCBP2	2.34606	0.0088841
238785_at	---	2.3451	0.00277329
1558758_s_at	---	2.34425	0.0159204
228047_at	SNORA72	2.3432	0.00359378
226268_at	RAB21	2.33808	0.00277329
213984_at	PDS5A	2.33777	0.00429728
229549_at	---	2.33405	0.0159204
205964_at	ZNF426	2.33294	0.00277329
238946_at	---	2.3311	0.0159204
202131_s_at	RIOK3	2.33043	0.00277329
204781_s_at	FAS	2.32891	0.00277329
204042_at	WASF3	2.32877	0.02308
208776_at	PSMD11	2.32825	0.0187606
218918_at	MAN1C1	2.32735	0.00642213
223020_at	CLPTM1L	2.32534	0.0124567
212094_at	PEG10	2.32459	0
201791_s_at	DHCR7	2.32099	0.0159204
212975_at	DENND3	2.31944	0.00359378
242366_at	---	2.31883	0.00277329
203968_s_at	CDC6	2.31823	0.00429728
1554037_a_at	ZBTB24	2.31607	0
204062_s_at	ULK2	2.31372	0
200903_s_at	AHCY	2.31232	0.0159204
230904_at	FSD1L	2.30981	0
217651_at	---	2.3083	0.0088841
220018_at	CBLL1	2.30788	0.0159204
209193_at	PIM1	2.30771	0.00277329
201727_s_at	ELAVL1	2.30634	0.00429728
229064_s_at	RCAN3	2.30525	0.00429728
241845_at	---	2.30485	0.0135207
226905_at	FAM101B	2.30386	0.0088841
212218_s_at	FASN	2.30263	0.00359378
218683_at	PTBP2	2.3018	0.0135207
238568_s_at	---	2.30158	0
202133_at	WWTR1	2.29882	0.00429728
231953_at	BPTF	2.29546	0.00642213
222307_at	LOC282997	2.2954	0.0135207
201481_s_at	PYGB	2.29495	0.00359378
238496_at	---	2.29306	0.00551134
1558116_x_at	RECK	2.29235	0.0135207
208632_at	RNF10	2.29206	0.0124567
222482_at	LOC100131851 /// LOC100134497 /// LOC401002 /// LOC646674 /// SSBP3	2.2913	0.0135207
226646_at	KLF2	2.29091	0.0135207
1553113_s_at	CDK8	2.28997	0.00551134
225911_at	NPNT	2.28927	0.0124567
227341_at	BEND7	2.28761	0
229204_at	HP1BP3	2.28411	0
202741_at	PRKACB	2.28262	0.0135207
204897_at	PTGER4	2.28183	0.00551134
209780_at	PHTF2	2.28048	0.00642213
227283_at	EFR3B	2.27933	0.00359378
219433_at	BCOR	2.27483	0.0124567
229309_at	ADRB1	2.27465	0.0124567
201087_at	PXN	2.27237	0.00429728
212735_at	KIAA0226	2.27231	0.00277329
202424_at	MAP2K2	2.26929	0.0135207
221824_s_at	8-Mar	2.26751	0.0135207
227870_at	IGDCC4	2.26738	0.02308
239014_at	CCAR1	2.26506	0.0187606
205005_s_at	NMT2	2.26243	0.0124567
235879_at	MBNL1	2.26168	0.0088841
235230_at	PLCXD2	2.2596	0.00642213
204761_at	USP6NL	2.25703	0.00359378
242245_at	---	2.25575	0.00551134
228868_x_at	CDT1	2.25494	0.00359378
235031_at	---	2.25145	0.00359378
224441_s_at	USP45	2.25059	0.00359378
230479_at	---	2.24984	0.00551134
236019_at	RAB12	2.24978	0.00551134
226342_at	SPTBN1	2.24668	0.0124567
238035_at	SP3	2.24661	0.00277329
217838_s_at	EVL	2.24558	0.0124567
226394_at	5-Mar	2.24426	0.00277329
221249_s_at	FAM117A	2.24365	0.00429728
239425_at	---	2.24147	0.0159204
223520_s_at	KIF13A	2.23927	0
217904_s_at	BACE1	2.23445	0.00429728
225685_at	---	2.2333	0.00277329
238624_at	---	2.23327	0.00359378
226684_at	ATG2B	2.23242	0.00551134
202012_s_at	EXT2	2.22956	0
216247_at	RPS20	2.22875	0.00359378
227335_at	DIDO1	2.22798	0.00429728
209592_s_at	WDR68	2.22726	0.00359378
236397_at	---	2.22298	0.0124567
226750_at	LARP2	2.21651	0.00359378
211061_s_at	MGAT2	2.21458	0.00277329
208790_s_at	PTRF	2.2107	0.0135207
215498_s_at	MAP2K3	2.20573	0.00429728
213587_s_at	ATP6V0E2	2.20503	0
235809_at	LIN54	2.20186	0.0135207
221039_s_at	ASAP1	2.20104	0.0187606
225144_at	BMPR2	2.20017	0.00277329
1560342_at	---	2.19821	0.00642213
201128_s_at	ACLY	2.19802	0.0124567
1555865_at	LOC255512	2.19603	0.0187606
223707_at	RPL27A	2.19514	0.00359378
201248_s_at	SREBF2	2.19317	0.0135207
202234_s_at	SLC16A1	2.19163	0.0088841
226377_at	---	2.18779	0.0135207
225694_at	CRKRS	2.18684	0.0124567
219165_at	PDLIM2	2.18563	0.00277329
203628_at	IGF1R	2.18384	0.0159204
227769_at	---	2.18342	0.0187606
1555735_a_at	BAP1	2.18296	0.00429728
215073_s_at	NR2F2	2.1827	0.0187606
244293_at	UQCRB	2.18087	0.0124567
208156_x_at	EPPK1	2.17995	0.00277329
225231_at	CBL	2.17872	0.00551134
218586_at	C20orf20	2.17779	0.0187606
239719_at	CD109	2.1766	0.0124567
213316_at	KIAA1462	2.17587	0.0088841
219546_at	BMP2K	2.17565	0.00642213
230375_at	SFRS18	2.17004	0.0135207
229103_at	WNT3	2.16664	0.00277329
216237_s_at	MCM5	2.16653	0.0135207
219235_s_at	PHACTR4	2.16649	0.00429728
220123_at	SLC35F5	2.16424	0.00551134
236561_at	TGFBR1	2.1642	0.00429728
235165_at	PARD6B	2.15976	0.00359378
227256_at	USP31	2.15938	0.00359378
239562_at	MTHFD2L	2.15719	0.00429728
218862_at	ASB13	2.15433	0.00359378
236363_at	LOC285378	2.15279	0.00551134
201976_s_at	MYO10	2.14875	0.00277329
227013_at	LATS2	2.14821	0.0187606
1568879_a_at	LAMA3	2.14592	0.0124567
215207_x_at	LOC646208 /// NUS1 /// YDD19	2.14492	0.0124567
230136_at	LOC400099	2.1422	0.00429728
235502_at	---	2.14123	0.00359378
234985_at	LDLRAD3	2.14109	0.0135207
223241_at	SNX8	2.14041	0.02308
235474_at	---	2.13973	0.0159204
223380_s_at	LATS2	2.13926	0.0124567
225018_at	SPIRE1	2.13817	0.00429728
244704_at	NFYB	2.13812	0.0135207
235109_at	---	2.1337	0.00429728
213562_s_at	SQLE	2.13348	0.00551134
244427_at	KIF23	2.13278	0.00277329
215285_s_at	PHTF1	2.13201	0.00359378
1553764_a_at	JUB	2.13161	0.00551134
211692_s_at	BBC3	2.1281	0.00551134
202805_s_at	ABCC1	2.12765	0.00551134
226025_at	ANKRD28	2.1267	0.0159204
228955_at	---	2.12504	0.00277329
231899_at	ZC3H12C	2.12401	0.00429728
212428_at	KIAA0368	2.12235	0.0088841
209818_s_at	HABP4	2.122	0.00429728
226493_at	KCTD18	2.12193	0
217830_s_at	NSFL1C	2.11924	0.0088841
213093_at	PRKCA	2.11595	0.0187606
221909_at	RNFT2	2.1152	0.0159204
221809_at	RANBP10	2.11463	0.00551134
220104_at	ZC3HAV1	2.11439	0.00359378
222863_at	ZBTB10	2.11123	0.00642213
222612_at	PSPC1	2.11099	0.0159204
225738_at	RAPGEF1	2.10815	0.0135207
201704_at	ENTPD6	2.10733	0.0088841
227133_at	CXorf39	2.10709	0.00359378
1559496_at	PPA2	2.10644	0.0159204
225177_at	RAB11FIP1	2.10546	0.00551134
243690_at	TRIOBP	2.1049	0.00277329
241425_at	NUPL1	2.10486	0.00277329
213927_at	MAP3K9	2.10401	0.0124567
219371_s_at	KLF2	2.10344	0.00277329
1559203_s_at	KRAS	2.10294	0.00429728
225376_at	C20orf11	2.10275	0.0088841
206624_at	USP9Y	2.10146	0.00359378
236506_at	---	2.09975	0.00277329
222815_at	RLIM	2.09908	0.0088841
229146_at	C7orf31	2.09892	0.00551134
230179_at	LOC285812	2.09876	0.00359378
227455_at	C6orf136	2.09863	0.00359378
219828_at	C9orf86	2.09853	0.0159204
203322_at	ADNP2	2.09743	0.00359378
235024_at	PHF17	2.09387	0.00277329
1556059_s_at	SPEN	2.09308	0.02308
225958_at	PHC1	2.09291	0.0088841
223847_s_at	ERGIC1	2.09281	0.0135207
210555_s_at	NFATC3	2.09267	0.00359378
228315_at	---	2.09194	0.00551134
227350_at	HELLS	2.09156	0
225643_at	MAPK1IP1L	2.09117	0.00429728
211444_at	---	2.09074	0.00642213
226630_at	C14orf106	2.09064	0.0159204
218579_s_at	DHX35	2.08994	0.00277329
213227_at	PGRMC2	2.08623	0.0135207
218172_s_at	DERL1	2.08618	0.00429728
237145_at	EIF2AK4	2.08437	0.0159204
239084_at	SNAP29	2.08358	0.0187606
1555325_s_at	ZNF26	2.08064	0.0187606
202450_s_at	CTSK	2.07982	0.0088841
229308_at	---	2.07945	0.0187606
229426_at	COX5A	2.07874	0.0187606
226035_at	USP31	2.07862	0.00642213
1555824_a_at	PACS2	2.07759	0.00277329
244747_at	NPNT	2.07708	0.00359378
227231_at	KIAA1211	2.07691	0.0187606
209900_s_at	SLC16A1	2.07668	0.0124567
229513_at	STRBP	2.07634	0.00429728
229483_at	---	2.07434	0.0187606
223598_at	RAD23B	2.07225	0.0124567
226478_at	TM7SF3	2.07208	0.0124567
202995_s_at	FBLN1	2.07204	0.00277329
201425_at	ALDH2	2.06989	0.00359378
223073_at	HIATL1	2.06934	0.0088841
230427_s_at	BAG5	2.06718	0.00277329
205449_at	SAC3D1	2.06536	0.00642213
219673_at	MCM9	2.06516	0.00277329
239329_at	---	2.06436	0.0088841
235470_at	---	2.06393	0.0187606
223196_s_at	SESN2	2.06349	0.0159204
217028_at	CXCR4	2.06338	0.00429728
208733_at	RAB2A	2.05784	0.0135207
202160_at	CREBBP	2.0576	0.0124567
203851_at	IGFBP6	2.05751	0.00277329
1559249_at	ATXN1	2.05728	0.00429728
204360_s_at	NAGLU	2.05691	0.00359378
230569_at	KIAA1430	2.05478	0.00277329
232071_at	MRPL19	2.0541	0.00277329
230651_at	---	2.05232	0.0159204
209916_at	DHTKD1	2.05195	0.0135207
223492_s_at	LRRFIP1	2.05099	0.0159204
227515_at	STAMBP	2.05081	0.00551134
1555974_a_at	---	2.05014	0.00551134
229394_s_at	GRLF1	2.0496	0.00277329
209037_s_at	EHD1	2.04805	0.00551134
217822_at	WBP11	2.04561	0.00359378
213947_s_at	NUP210	2.04525	0.0187606
238041_at	---	2.0439	0.00551134
244110_at	MLL	2.04283	0.0088841
209298_s_at	ITSN1	2.04171	0.0124567
217924_at	C6orf106	2.03905	0.0135207
202684_s_at	RNMT	2.03858	0.00429728
227572_at	USP30	2.0382	0.00359378
238660_at	WDFY3	2.03584	0.00277329
213591_at	ALDH7A1	2.0342	0.00551134
222039_at	KIF18B	2.03352	0.0088841
204799_at	ZBED4	2.03324	0.00551134
225197_at	---	2.0327	0.0124567
212985_at	APBB2	2.03261	0.00642213
231055_at	---	2.03067	0.00642213
238538_at	ANKRD11	2.03026	0.00359378
231766_s_at	COL12A1	2.02995	0.0135207
225982_at	UBTF	2.02984	0.0135207
218360_at	RAB22A	2.02336	0.0124567
218399_s_at	CDCA4	2.02221	0.00551134
227356_at	---	2.02195	0.00429728
218064_s_at	AKAP8L	2.02099	0
1555832_s_at	KLF6	2.02085	0.0159204
226120_at	TTC8	2.01888	0.0135207
230764_at	---	2.01675	0.0135207
238472_at	FBXO9	2.01627	0.0135207
222777_s_at	WHSC1	2.01578	0.00429728
225842_at	PHLDA1	2.01461	0.0124567
225138_at	ZRANB1	2.01285	0.00429728
212276_at	LPIN1	2.01214	0.0088841
242994_at	---	2.01191	0.00642213
224744_at	IMPAD1	2.01142	0.00429728
215210_s_at	DLST /// DLSTP	2.01116	0.0124567
208754_s_at	NAP1L1	2.00958	0.00359378
237245_at	---	2.00908	0.0132134
221727_at	SUB1	2.00892	0.00158784
237032_x_at	LOC283567	2.00856	0.0389078
224796_at	ASAP1	2.00818	0.0212035
212110_at	SLC39A14	2.00792	0.00338878
225199_at	---	2.00693	0.0111133
228506_at	NSMCE4A	2.00615	0.00987011
240467_at	---	2.00525	0.00809278
223282_at	TSHZ1	2.00339	0.0145761
