# Supplementary material for: Neurotensin and its receptors mediate neuroendocrine transdifferentiation in prostate cancer
Source: Oncogene. 2019 Feb 15;38(24):4875–84. doi: 10.1038/s41388-019-0750-5 (PMC6756221; doi:10.1038/s41388-019-0750-5)
Supplement: Supplementary file 3 — Supplementary Information. [file 41388_2019_750_MOESM3_ESM.xls]

## Sheet: Sheet1
Ranking	Probe	Gene Gene symbol	Gene title	Correlation coefficient	Description
1	206291_at	NTS	neurotensin	1	neuropeptide
2	211986_at	AHNAK	Neuroblast differentiation-associated protein	0.5472	desmoyokin
3	201128_s_at	ACLY	ATP citrate lyase	0.537802	enzyme, fatty acid biosynthesis
4	225912_at	TP53INP1	tumor protein p53 inducible nuclear protein 1	0.522527	stress inducible protein, interact with HIPK2 and p53
5	204560_at	FKBP5	FK506 binding protein 5	0.517228	play a role in immunoregulation and basic cellular processes involving protein folding and trafficking
6	214052_x_at	BAT2D1	BAT2 domain containing 1	0.477117	Large proline-rich protein
7	202741_at	PRKACB	cAMP-dependent protein kinase catalytic subunit beta	0.466508	enzyme
8	227312_at	SNTB2	Beta-2-syntrophin	0.450978	a member of the syntrophin gene family
9	209193_at	PIM1	pim-1 oncogene	0.411037	Proto-oncogene serine/threonine-protein kinase
10	210631_at	NF1	neurofibromin 1	0.408182	neurofibromatosis-related protein
11	227949_at	PHACTR3	phosphatase and actin regulator 3	0.399908	enzyme, associated with the nuclear scaffold in proliferating cells
12	200612_s_at	AP2B1	adaptor-related protein complex 2, beta 1 subunit	0.398699	large chain components of the assembly protein complex 2
13	1555136_at	FGD6	FYVE, RhoGEF and PH domain containing 6	0.384327	Guanine nucleotide exchange factor
14	1553613_s_at	FOXC1	forkhead box C1	0.380708	forkhead family of transcription factors
15	214880_x_at	CALD1	caldesmon 1	0.370979	calmodulin binding protein
16	216268_s_at	JAG1	jagged 1	0.369781	ligand for the receptor Notch-1
17	206355_at	GNAL	guanine nucleotide binding protein	0.355938	G protein
18	32541_at	PPP3CC	protein phosphatase 3 (formerly 2B), catalytic subunit, gamma isoform	0.353922	Calmodulin-dependent protein phosphatase
19	1554264_at	CKAP2	cytoskeleton associated protein 2	0.347246	cytoskeleton-associated protein involved in mitotic progression
20	212445_s_at	NEDD4L	neural precursor cell expressed, developmentally down-regulated 4-like	0.345703	enzyme (ubiquitin ligase) of the NEDD4 family
21	203444_s_at	MTA2	metastasis associated 1 family, member 2	0.344167	a component of NuRD
22	203680_at	PRKAR2B	protein kinase, cAMP-dependent, regulatory, type II, beta	0.33384	enzyme
23	211137_s_at	ATP2C1	ATPase, Ca++ transporting, type 2C, member 1	0.333673	Ca2+ ion-transporting P-type ATPase
24	232149_s_at	NSMAF	neutral sphingomyelinase activation associated factor	0.322281	neutral sphingomyelinase activation associated factor
25	210002_at	GATA6	GATA binding protein 6	0.320492	GATA transcription factor
26	205771_s_at	AKAP7	A kinase (PRKA) anchor protein 7	0.316113	enzyme, bind to a regulatory subunit of cAMP-dependent protein kinase A and target the enzyme to specific subcellular compartments
27	237388_at	GLMN	Glomulin	0.315615	phosphorylated protein, a member of a Skp1-Cullin-F-box-like complex, FKBP associated protein
28	235521_at	HOXA3	homeobox A3	0.303654	transcription factor called homeobox gene
29	212218_s_at	FASN	fatty acid synthase	0.300365	Fatty_Acid_Synthesis
